# Supplementary material for: Investigating Transcriptomic Induction of Resistance and/or Virulence in Listeria monocytogenes Cells Surviving Sublethal Antimicrobial Exposure
Source: Foods. 2021 Oct 8;10(10):2382. doi: 10.3390/foods10102382 (PMC8535302; doi:10.3390/foods10102382)
Supplement: Supplementary file 1 [file foods-10-02382-s001.zip]

Archive with 1 entries (1 files):
- foods-1379036-supplementary.pdf
